# Supplementary material for: Exploring the Olfactory Recognition of Elaeagnus angustifolia Volatiles in Anoplophora glabripennis Through Antennal Transcriptome Analysis and Molecular Characterization of Classic OBPs
Source: Insects. 2026 Jun 25;17(7):666. doi: 10.3390/insects17070666 (PMC13411824; doi:10.3390/insects17070666)
Supplement: Supplementary file 1 [file insects-17-00666-s001.zip]

Archive with 5 entries (4 files):
- Supplementary Files/
- Supplementary Files/Table S1.docx
- Supplementary Files/Table S2.docx
- Supplementary Files/Table S3.docx
- Supplementary Files/Table S4.docx
